# Supplementary material for: Methods for Detecting Mycobacterial Mixed Strain Infections–A Systematic Review
Source: Front Genet. 2020 Dec 21;11:600692. doi: 10.3389/fgene.2020.600692 (PMC7779811; doi:10.3389/fgene.2020.600692)
Supplement: Supplementary file 2 [file Table_2.xlsx]

## Sheet: Supplementary Table 2
Supplementary Table 2: Details of studies on MSIs identified in the current review (n=121)
Title of Publication	Location of Study (Primary) a	Total No. of Cases Analyzed (Specimens)	No. (%) of Mixed Infections	Host Species with MSI	Bacterial Species with MSI β	Method of Mixed Infection Detection γ	Specimen or Culture	Total (MSI) HIV Status of Patients	Year of Publication	First Author
Phage Types of Mycobacterium tuberculosis in Cultures Isolated from Eskimo Patients	Canada	233 (699)	33 (14.16 %)	H. sapiens	M. tuberculosis	Phage Typing	Culture	N/A	1975	Mankiewicz
Phage Type of Tubercle Bacilli Isolated from Patients with Two or More Sites of Organ lnvolvement	USA	87 (199)	3 (3.5 %)	H. sapiens	M. tuberculosis	Phage Typing	Culture	N/A	1976	Bates
Genetic diversity among strains of Mycobacterium avium causing monoclonal and polyclonal bacteremia in patients with AIDS	USA	14	2 (14.3 %)	H. sapiens	*M. avium Complex	PFGE	Culture	Positive	1993	Arbeit
Polyclonal infections due to Mycobacterium avium complex in patients with AIDS detected by pulsed-field gel electrophoresis of sequential clinical isolates	USA	12 (55)	4 (33.3 %)	H. sapiens	*M. avium Complex	PFGE	Culture	Positive	1994	Slutsky
Mixed-strain infection with a drug-sensitive and multidrug-resistant strain of Mycobacterium tuberculosis	Nepal	1	1 (100%)	H. sapiens	M. tuberculosis	Mixed-linker PCR	Culture	N/A	1995	Theisen
Polyclonal Mycobacterium avium Infections in Patients with AIDS: Variations in Antimicrobial Susceptibilities of Different Strains of M. avium Isolated from the Same Patient	USA	5 (75)	5 (100%)	H. sapiens	*M. avium Complex	PFGE	Culture	Positive	1995	Von Reyn
Use of different molecular typing techniques for bacteriological follow-up in a clinical trial with AIDS patients with Mycobacterium avium bacteremia	France	93	3 (3.2 %)	H. sapiens	*M. avium	IS1245-RFLP, Strain Specific PCR,*PFGE	Culture	Positive	1997	Picardeau
Computer-assisted analysis of Mycobacterium avium fingerprints using insertion elements IS1245 and IS1311 in a Caribbean setting	French Guiana, Martinique, Guadeloupe	25 (33)	1 (4.0 %)	H. sapiens	*M. avium	IS1245 Fingerprinting, IS1311 Fingerprinting	Culture	22 (1) Positive	1997	Devallois
Polyclonal Mycobacterium avium complex infections in patients with nodular bronchiectasis	USA	26 (17 Nodular Bronchiectasis Cases, 9 Cavitary Cases)	16 (61.5 %) [15 Nodular Bronchiectasis Cases (88.2 %), 1 Cavitary Case (11.1 %)]	H. sapiens	M. intracellulare and *M. avium	PFGE	Culture	Positive	1998	Wallace Jr.
Evidence of exogenous reinfection and mixed infection with more than one strain of Mycobacterium tuberculosis among Spanish HIV-infected inmates	Spain	28	1 (3.6 %)	H. sapiens	M. tuberculosis	IS6110-RFLP, pTBN12 Digestion	Culture	28 (1) Positive	1999	Chaves
Simultaneous infection with two drug-susceptible Mycobacterium tuberculosis strains in an immunocompetent host	Austria	1	1 (100 %)	H. sapiens	M. tuberculosis	IS6110-RFLP, Spoligotyping	Culture	N/A	1999	Pavlic
Simultaneous infection with two strains of Mycobacterium tuberculosis identified by restriction fragment length polymorphism analysis	USA	1	1 (100 %)	H. sapiens	M. tuberculosis	IS6110-RFLP	Culture	N/A	1999	Yeh
Genetic diversity of Mycobacterium avium recovered from AIDS patients in the Caribbean as studied by a consensus IS1245-RFLP method and pulsed-field gel electrophoresis	French Guiana, Martinique, Guadeloupe	31 (45)	2 (6.45 %)	H. sapiens	*M. avium	IS1245-RFLP, PFGE	Culture	31 Positive	2000	Legrand
Genotypic patterns of multiple isolates of M. tuberculosis from tuberculous HIV patients	Brazil	32	3 (9.38 %)	H. sapiens	M. tuberculosis	DRE-PCR	Culture	32 (3) Positive	2000	Lourenço
Multiple Isolates from Aids Patients: Aspects of an Analysis by a Genotypic Marker and Antimicrobial Susceptibilities Variations	Brazil	10	2 (20.0 %)	H. sapiens	*M. avium	IS1245-RFLP	N/A	10 (2) Positive	2000	Saad
PCR-Restriction Enzyme Analysis of a Bone Marrow Isolate from a Human Immunodeficiency Virus-Positive Patient Discloses Polyclonal Infection with Two Mycobacterium avium Strains	Brazil	1	1 (100 %)	H. sapiens	*M. avium Complex	hsp65 PCR-restriction enzyme analysis, IS1245-RFLP, IS1311-RFLP	Culture	Positive	2000	Oliveira
A Molecular Epidemiological Study of Mycobacterium simiae Isolated from AIDS Patients in Guadeloupe	Guadeloupe	9	3 (33.3 %)	H. sapiens	M. simiae	PFGE, *RAPD Analysis	Culture	7 (2) Positive	2000	Legrand
Simultaneous infection with multiple strains of Mycobacterium tuberculosis	USA	2	2 (100 %)	H. sapiens	M. tuberculosis	IS6110-RFLP	Culture	Negative	2001	Braden
Demonstration of reinfection and reactivation in HIV-negative autopsied cases of secondary tuberculosis: multilesional genotyping of Mycobacterium tuberculosis utilizing IS 6110 and other repetitive element-based DNA fingerprinting	South Africa	13	2 (15.4 %)	H. sapiens	M. tuberculosis	IS6110-RFLP, DR-RFLP, MTB484-RFLP	Culture	Negative	2001	Du Plessis
Multiple Mycobacterium tuberculosis Strains in Early Cultures from Patients in a High-Incidence Community Setting	South Africa	131	3 (2.3 %)	H. sapiens	M. tuberculosis	IS6110-RFLP	Culture	Negative	2002	Richardson
IS1311 and IS1245 Restriction Fragment Length Polymorphism Analyses, Serotypes, and Drug Susceptibilities of Mycobacterium avium Complex Isolates Obtained from a Human Immunodeficiency Virus-Negative Patient	Czech Republic	1 (6 sputum isolates)	1 (100%)	H. sapiens	*M. avium Complex	IS1245-RFLP, *IS1311-RFLP	Culture	Negative	2002	Dvorska
IS1245 restriction fragment length polymorphism typing of Mycobacterium avium from patients admitted to a reference hospital in Campinas, Brazil	Brazil	39 (43)	1 (2.6 %)	H. sapiens	*M. avium	IS1245-RFLP	Culture	35 Positive	2003	Panunto
Polyclonal and Compartmentalized Infection by Mycobacterium tuberculosis in Patients with Both Respiratory and Extrarespiratory Involvement	Spain	50 (107)	3 (6.0 %)	H. sapiens	M. tuberculosis	Spoligotyping, DRE-PCR, IS6110-RFLP	Culture	42 (3) Positive	2003	García De Viedma
Utility of fast mycobacterial interspersed repetitive unit-variable number tandem repeat genotyping in clinical mycobacteriological analysis	Belgium	3	1 (33.3 %)	H. sapiens	M. tuberculosis	IS6110-RFLP, 12-locus MIRU-VNTR	Culture	N/A	2004	Allix
Simultaneous infection with multiple strains of Mycobacterium tuberculosis identified by restriction fragment length polymorphism analysis	India	543	2 (0.4 %)	H. sapiens	M. tuberculosis	IS6110-RFLP	Culture	N/A	2004	Das
Genotypic and phenotypic heterogeneity among Mycobacterium tuberculosis isolates from pulmonary tuberculosis patients	Bangladesh	97	2 (2.1 %)	H. sapiens	M. tuberculosis	13-locus MIRU-VNTR, IS6110-RFLP	Culture	N/A	2004	Shamputa
Patients with active tuberculosis often have different strains in the same sputum specimen.	South Africa	186	35 (18.8 %)	H. sapiens	M. tuberculosis	Lineage Specific PCRs, *Spoligotyping	Culture	N/A	2004	Warren
Differential virulence of Mycobacterium avium strains isolated from HIV-infected patients with disseminated M. avium complex disease	USA	8	2 (25.0 %)	H. sapiens	*M. avium Complex	PFGE	Culture	Positive	2004	Ohkusu
Multiple infection with resistant and sensitive M. tuberculosis strains during treatment of pulmonary tuberculosis patients	Peru	10	3 (33.3 %)	H. sapiens	M. tuberculosis	IS6110-RFLP, DRE-PCR	Culture	(1) Positive, 2 (Negative)	2005	Baldeviano-Vidalón
The Beijing genotype and drug resistant tuberculosis in the Aral Sea region of Central Asia	Uzbekistan and Turkmenistan	397	15 (3.8 %)	H. sapiens	M. tuberculosis	IS6110-RFLP, Spoligotyping	Culture	N/A	2005	Cox
Mycobacterium avium restriction fragment lenght polymorphism-IS IS1245 and the simple double repetitive element polymerase chain reaction typing method to screen genetic diversity in Brazilian strains	Brazil	14 (41) H. sapiens, (10) Environmental	2 (14.3 %) H. sapiens Only	H. sapiens, G. gallus domesticus, S. scrofa domesticus, Unknown Vegetable	*M. avium	IS6110-RFLP, MaDRE-PCR	Culture	14 (2) Positive	2005	De Sequeira
Characterization of clonal complexity in tuberculosis by mycobacterial interspersed repetitive unit–variable-number tandem repeat typing.	Spain	12	1 (8.3 %)	H. sapiens	M. tuberculosis	IS6110-RFLP and Spoligotyping	Culture	1 Positive	2005	García de Viedma
Reinfection and mixed infection cause changing Mycobacterium tuberculosis drug-resistance patterns	South Africa	48	5 (10.4 %)	H. sapiens	M. tuberculosis	IS6110-RFLP, Strain-Speciﬁc PCR	Culture	N/A	2005	Van Rie
Mixed infection and clonal representativeness of a single sputum sample in tuberculosis patients from a penitentiary hospital in Georgia	Georgia	199 (597)	26 (13.1 %)	H. sapiens	M. tuberculosis	IS6110-RFLP	Culture	N/A	2006	Shamputa
Risk of Acquired Drug Resistance during Short-Course Directly Observed Treatment of Tuberculosis in an Area with High Levels of Drug Resistance	Uzbekistan and Turkmenistan	397	15 (3.8 %)	H. sapiens	M. tuberculosis	IS6110-RFLP	Culture	N/A	2007	Cox
Avian tuberculosis in naturally infected captive water birds of the Ardeideae and Threskiornithidae families studied by serotyping, IS901 RFLP typing, and virulence for poultry	Czech Republic	20 Birds (92 randomly selected M. avium subsp. avium isolates; 71 tissues and 21 faecal isolates)	1 (5.0 %)	E. garzetta, B. ibis, E. alba, B. stellaris, T. athiopicus, P. leucorodia	M. avium subsp. avium	IS901-RFLP, *IS1245-RFLP	Culture	N/A	2007	Dvorska
Molecular investigation of recurrent tuberculosis in patients from Rwanda	Rwanda	710	1/22 (4.5%)	H. sapiens	M. tuberculosis	Spoligotyping, 12-locus MIRU-VNTR	Culture	N/A	2007	Umubyeyi
Multiple Mycobacterium tuberculosis infections in an HIV-infected patient	Netherlands	1	1 (100 %)	H. sapiens	M. tuberculosis	IS6110-RFLP	Culture	1 Positive	2007	Van der Zanden
Exogenous Reinfection as a Cause of Multidrug Resistant and Extensively Drug-Resistant Tuberculosis in Rural South Africa	South Africa	17	2 (11.8 %)	H. sapiens	M. tuberculosis	Spoligotyping	Culture	15 Positive	2008	Andrews
Mixed infections of Mycobacterium tuberculosis in tuberculosis patients in Shanghai, China	China	22 (660) VNTR Validation, 249 Mixed Infection Identification	2 (9.1 %), 14 (5.6 %)	H. sapiens	M. tuberculosis	7-locus VNTR	Culture	N/A	2008	Fang
Mycobacterium avium subsp. avium distribution studied in a naturally infected hen flock and in the environment by culture, serotyping and IS901 RFLP methods	Czech Republic	21 (16 tissue samples tested with RFLP) G. gallus domesticus, 35 Environmental Samples	7/16 (43.8 %) G. gallus domesticus	G. gallus domesticus	M. avium subsp. avium	IS901-RFLP	Culture	N/A	2008	Shitaye
IS1245 RFLP-based genotyping study of Mycobacterium avium subsp. hominissuis isolates from pigs and humans	Slovenia	26 (57) H. sapiens, 33 (57) Sus Samples	1 (3.8 %) H. sapiens, 5 (13.5 %) Sus	H. sapiens, Sus. Spp.	M. avium subsp. hominissuis	IS1245-RFLP	Culture	1 Positive	2008	Pate
Phenotypic and genotypic variant of MDR-Mycobacterium tuberculosis multiple isolates in the same tuberculosis episode, Rio de Janeiro, Brazil	Brazil	1	1 (100 %)	H. sapiens	M. tuberculosis	IS6110-RFLP	Culture	1 (1) Positive	2009	Andrade
Mechanisms of heteroresistance to isoniazid and rifampin of Mycobacterium tuberculosis in Tashkent, Uzbekistan	Uzbekistan	17	5 (18.5 %)	H. sapiens	M. tuberculosis	24-locus MIRU-VNTR, *IS6110-RFLP,*Spoligotyping	Culture	15 Positive	2009	Hofmann-Theil
Penitentiary population of Mycobacterium tuberculosis in Kyrgyzstan: Exceptionally high prevalence of the Beijing genotype and its Russia-specific subtype	Kyrgyzstan	56	8 (14.2 %)	H. sapiens	M. tuberculosis	IS6110 Inverse PCR , 12-locus MIRU-VNTR, Spoligotyping	N/A	Negative	2009	Mokrousov
High diversity of Mycobacterium tuberculosis genotypes in South Africa and preponderance of mixed infections among ST53 isolates	South Africa	(252), (54) Analyzed with MIRU-VNTR	10 isolates (18.5 %)	H. sapiens	M. tuberculosis	15-locus MIRU-VNTR, *Spoligotyping, *IS6110-RFLP	Culture	112 isolates Positive	2009	Stavrum
Detection of multiple strains of Mycobacterium tuberculosis using MIRU-VNTR in patients with pulmonary tuberculosis in Kampala, Uganda	Uganda	113	8 (7.1 %)	H. sapiens	M. tuberculosis	15-locus MIRU-VNTR	Culture	(3) Positive	2010	Dickman
Mixed Infection with Beijing and Non-Beijing Strains and Drug Resistance Pattern of Mycobacterium tuberculosis	Taiwan	185	21 (11.4 %)	H. sapiens	M. tuberculosis	Lineage Specific PCRs	Culture	1 Positive	2010	Huang
Molecular Detection of Mixed Infections of Mycobacterium tuberculosis Strains in Sputum Samples from Patients in Karonga District, Malawi	Malawi	72 patients (160 sputum samples + 377 clinical isolates)	4 (3.2%) sputua. 4 (1.1%) isolates (Spoligotype only)	H. sapiens	M. tuberculosis	Strain Specific PCR, *24-locus MIRU-VNTR	Specimen and Culture	37/59 Positive	2010	Mallard
Diversity of Mycobacterium tuberculosis genotypes circulating in Ndola, Zambia	Zambia	156	5 (3.2 %)	H. sapiens	M. tuberculosis	15-locus MIRU-VNTR	Culture	N/A	2010	Mulenga
Mixed-strain Mycobacterium tuberculosis infections among patients dying in a hospital in KwaZulu-Natal, South Africa	South Africa	56	5 (8.9 %)	H. sapiens	M. tuberculosis	24-locus MIRU-VNTR	Culture	54 (5) Positive	2011	Cohen
Whole-Genome Sequencing and Social Network Analysis of a Tuberculosis Outbreak	Canada	32	4 (12.5 %)	H. sapiens	M. tuberculosis	WGS Analysis, 24-locus MIRU-VNTR, IS6110-RFLP	Culture	Negative	2011	Gardy
Systematic survey of clonal complexity in tuberculosis at a populational level and detailed characterization of the isolates involved	Spain	703 Respiratory + 71 Respiratory extraoulmonary = 774	9 (1.2 %)	H. sapiens	M. tuberculosis	15-locus MIRU-VNTR, 24-locus MIRU-VNTR, IS6110-RFLP	Culture	N/A	2011	Navarro
Mixed infection with Beijing and non-Beijing strains in pulmonary tuberculosis in Taiwan: prevalence, risk factors, and dominant strain	Taiwan	466	14 (3.0 %)	H. sapiens	M. tuberculosis	Lineage Specific PCRs	Culture	N/A	2011	Wang
Disseminated tuberculosis in human immunodeficiency virus infection: ineffective immunity, polyclonal disease and high mortality	Tanzania	1955 Non-disseminated TB, 20 Disseminated TB (Typed with IS6110-RFLP)	3/20 (15.0 %)	H. sapiens	M. tuberculosis	IS6110-RFLP	Culture	Positive	2011	Von Reyn
Molecular epidemiology of HIV-associated tuberculosis in Dar es Salaam, Tanzania: strain predominance, clustering, and polyclonal disease	Tanzania	14	6 (42.9 %)	H. sapiens	M. tuberculosis	IS6110-RFLP	Culture	14 (6) Positive	2012	Adams
A first insight on the population structure of Mycobacterium tuberculosis complex as studied by spoligotyping and MIRU-VNTRs in Bogota, Colombia	Colombia	146	1 (0.7 %)	H. sapiens	M. tuberculosis	15-locus MIRU-VNTR, IS6110-RFLP	Culture	1 (1) Positive	2012	Cerezo
DNA Typing of Mycobacterium bovis Isolates from Badgers (Meles meles) Culled from Areas in Ireland with Different Levels of Tuberculosis Prevalence	Republic of Ireland	52 (93)	3 (5.8 %)	M. meles	M. bovis	6-locus VNTR, Spoligotyping	Culture	N/A	2012	Furphy
Mixed tuberculosis infections in rural South Vietnam	Vietnam	1248	39 (3.1 %)	H. sapiens	M. tuberculosis	15-locus MIRU-VNTR, Spoligotyping, IS6110-RFLP	Culture	N/A	2012	Huyen
Whole-genome sequencing to establish relapse or re-infection with Mycobacterium tuberculosis: a retrospective observational study	Malaysia, South Africa, Thailand	47	6 (12.8 %)	H. sapiens	M. tuberculosis	WGS Analysis	Culture	Negative	2013	Bryant
Metagenomic Analysis of Tuberculosis in a Mummy	Hungary	1	1 (100%)	H. sapiens	M. tuberculosis	WGS (Metagenomics)	Specimen	N/A	2013	Chan
Population structure of mixed Mycobacterium tuberculosis infection is strain genotype and culture medium dependent	South Africa	206	31 (15.1 %)	H. sapiens	M. tuberculosis	Strain Specific PCR	Culture	N/A	2013	Hanekom
Undetected Multidrug-Resistant Tuberculosis Amplified by First-line Therapy in Mixed Infection	Portugal	1	1 (100 %)	H. sapiens	M. tuberculosis	24-locus MIRU-VNTR	Culture	Negative	2013	Hingley-Wilson
Molecular investigation of multiple strain infections in patients with tuberculosis in Mubende district, Uganda	Uganda	72	8 (11.1 %)	H. sapiens	M. tuberculosis	15-locus MIRU-VNTR	Culture	48/74 (65%) positive	2013	Muwonge
Multiple samples improve the sensitivity for detection of mixed Mycobacterium infections	China	89	10 (11.2 %)	H. sapiens	M. tuberculosis	Strain Specific PCR, 16-locus VNTR	Culture	N/A	2013	Peng
Association between polyclonal and mixed mycobacterial Mycobacterium avium complex infection and environmental exposure	Japan	120 (94 M. avium subsp. avium, 26 M. intracellulare)	27 (22.5 %), 20 M. avium subsp. avium (21.3 %), 7 M. intracellulare (26.9 %)	H. sapiens	M. avium subsp. avium and M. intracellulare	15-locus MIRU-VNTR (M. avium), 16-locus MIRU-VNTR (M. intracellulare)	Culture	Negative	2014	Fujita
Multi-locus variable-number tandem repeat analysis (MLVA) reveals heterogeneity of Mycobacterium bovis strains and multiple genotype infections of cattle in Ethiopia	Ethiopia	26	10 (38.5 %)	B. taurus	M. bovis	MLVA 28-locus VNTR, Spoligotyping	Culture	N/A	2014	Biffa
Contribution of spoligotyping and MIRU-VNTRs to characterize prevalent Mycobacterium tuberculosis genotypes infecting tuberculosis patients in Morocco	Morocco	208 (219)	4 (1.9 %)	H. sapiens	M. tuberculosis	12-locus MIRU-VNTR, Spoligotyping	Culture	N/A	2014	Chaoui
Multiple strain infections and high genotypic diversity among Mycobacterium avium subsp. paratuberculosis field isolates from diseased wild and domestic ruminant species in the eastern Alpine region of Austria	Austria	37	2 (5.4 %)	C. capreoulus, C. elaphus, R. rupicapra, O. orientalis musimon, C. ibex	M. avium subsp. paratuberculosis	8-locus MIRU-VNTR	Culture	N/A	2014	Gerritsmann
Genotypic characterization by spoligotyping and VNTR typing of Mycobacterium bovis and Mycobacterium caprae isolates from cattle of Tunisia	Tunisia	48 (35)	1 (2.08 %)	B. taurus	M. bovis	6-locus VNTR, Spoligotyping	Culture	N/A	2014	Lamine-Khemiri
Genotyping of ancient Mycobacterium tuberculosis strains reveals historic genetic diversity	Britain/France	10	1 (10.0 %)	H. sapiens	M. tuberculosis	gyrA-PCR	Specimen	N/A	2014	Müller
Mixed Mycobacterium tuberculosis Complex Infections and False-Negative Results for Rifampin Resistance by GeneXpert MTB/RIF Are Associated with Poor Clinical Outcomes	USA	370	37 (10.0 %)	H. sapiens	M. tuberculosis	24-locus MIRU-VNTR	Culture	N/A	2014	Zetola
Mycobacterium avium subsp. hominissuis Infection in Swine Associated with Peat Used for Bedding	Norway	46 Sus Samples, 23 Environmental Samples, 16 Peat Bedding Samples	8/20 (40.0 %) Sus Samples with isolates from more than one organ	Sus spp.	M. avium subsp. hominissuis	8-locus MATR-VNTR	Culture	N/A	2014	Johansen
Polyclonality among clinical strains of nonpigmented rapidly growing mycobacteria: phenotypic and genotypic differences and their potential implications	Spain	64	13 (20.3 %)	H. sapiens	M. abscessus, M. chelonae, M. fortuitum, M. mucogenicum	RAPD Analysis	Culture	N/A	2015	García-Pedrazuela
Predominant Mycobacterium tuberculosis Families and High Rates of Recent Transmission among New Cases Are Not Associated with Primary Multidrug Resistance in Lima, Peru	Peru	844	12 (1.4 %)	H. sapiens	M. tuberculosis	15-locus MIRU-VNTR	Culture	N/A	2015	Barletta
Molecular typing of Argentinian Mycobacterium avium subsp. paratuberculosis isolates by multiple-locus variable number-tandem repeat analysis	Argentina	(97) (78 B. taurus, 16 C. aegagrus hircus, 3 O. aries)	1 B. taurus (N/A)	B. taurus, C. aegagrus hircus, O. aries	M. avium subsp. paratuberculosis	8-locus MIRU-VNTR	Specimen	N/A	2015	Gioffré
Eighteenth-century genomes show that mixed infections were common at time of peak tuberculosis in Europe	Hungary	8	5 (62.50 %)	H. sapiens	M. tuberculosis	WGS (Metagenomics)	Specimen	N/A	2015	Kay
Discrepancies in Drug Susceptibility Test for Tuberculosis Patients Resulted from the Mixed Infection and the Testing System	China	(20 paired isolates)	3/12 (25 %)	H. sapiens	M. tuberculosis	12-MIRU-VNTR	Culture	N/A	2015	Mei
Multiple sampling and discriminatory fingerprinting reveals clonally complex and compartmentalized infections by M. bovis in cattle	Spain	55	6 (10.0 %)	B. taurus	M. bovis	9-locus MIRU-VNTR, 24-locus MIRU-VNTR, Spoligotyping	Culture	N/A	2015	Navarro
Prevalence and risk factors of mixed Mycobacterium tuberculosis complex infections in China	China	3248	48 (1.5 %)	H. sapiens	M. tuberculosis	24-locus MIRU-VNTR	Culture	N/A	2015	Pang
Typing of Mycobacterium avium subspecies paratuberculosis isolates from Newfoundland using fragment analysis	Canada	18 (85)	18 (100 %)	B. taurus	M. avium subsp. paratuberculosis	4-locus SSR typing (VNTR)	Culture	N/A	2015	Podder
Advanced immune suppression is associated with increased prevalence of mixed-strain Mycobacterium tuberculosis infections among persons at high risk for drug-resistant tuberculosis in Botswana	Botswana	370	37 (10.0 %)	H. sapiens	M. tuberculosis	24-locus MIRU-VNTR	Culture	279 (32) Positive	2015	Shin
High Genotypic Discordance of Concurrent Mycobacterium tuberculosis Isolates from Sputum and Blood of HIV-Infected Individuals	Uganda	51	2 (3.9 %), Potentially 26 others (51.0 %)	H. sapiens	M. tuberculosis	24-locus MIRU-VNTR, Spoligotyping	Culture	Positive	2015	Ssengooba
Mycobacterium tuberculosis polyclonal infections and microevolution identified by MIRU-VNTRs in an epidemiological study	Guyana and Suriname	161	1 (0.6 %)	H. sapiens	M. tuberculosis	15-locus MIRU-VNTR, *Spoligotyping	Culture	(1) Positive	2015	Streit
An investigation on the population structure of mixed infections of Mycobacterium tuberculosis in Inner Mongolia, China	China (Mongolia)	384	12( 3.1 %)	H. sapiens	M. tuberculosis	Spoligotyping, 15-locus MIRU-VNTR	Culture	N/A	2015	Wang
Mixed Infections and Rifampin Heteroresistance among Mycobacterium tuberculosis Clinical Isolates	China	499	12 (2.4 %)	H. sapiens	M. tuberculosis	24-locus MIRU-VNTR	Specimen	N/A	2015	Zheng
Outbreak of tuberculosis in a closed setting: views on transmission based on results from molecular and conventional methods	Russia	7	1 (14.3 %)	H. sapiens	M. tuberculosis	15-locus MIRU-VNTR	Culture	Negative	2016	Antusheva
Examination of Mycobacterium avium subspecies paratuberculosis mixed genotype infections in dairy animals using a whole genome sequencing approach	Canada	4 (6)	1 (25.0 %)	B. taurus	M. avium subsp. paratuberculosis	WGS Analysis	Culture	N/A	2016	Davidson
Deep Whole-Genome Sequencing to Detect Mixed Infection of Mycobacterium tuberculosis	Various	782	47 (6.0 %)	H. sapiens	M. tuberculosis	WGS Analysis	Culture	N/A	2016	Gan
High prevalence of Mycobacterium tuberculosis mixed infection in the capital of moderate tuberculosis incidence country	Iran	75	20 (26.7 %)	H. sapiens	M. tuberculosis	24-locus MIRU-VNTR	Culture	Negative	2016	Hajimiri
Drug resistance characteristics and cluster analysis of M. tuberculosis in Chinese patients with multiple episodes of anti-tuberculosis treatment	China	166	32 (19.3 %)	H. sapiens	M. tuberculosis	28-locus MIRU-VNTR	Culture	N/A	2016	Hu
Emergence of mixed infection of Beijing/Non-Beijing strains among multi-drug resistant Mycobacterium tuberculosis in Pakistan	Pakistan	102	15 (14.7 %)	H. sapiens	M. tuberculosis	Lineage Specific PCRs	Culture	N/A	2016	Mustafa
Outcomes, infectiousness, and transmission dynamics of patients with extensively drug-resistant tuberculosis and home-discharged patients with programmatically incurable tuberculosis: a prospective cohort study	South Africa	273	11 (4.0 %)	H. sapiens	M. tuberculosis	WGS Analysis and *IS6110-RFLP	Culture	N/A	2017	Dheda
Molecular epidemiology of Mycobacterium bovis in Cameroon	Cameroon	207 (317)	32 (15.5 %)	B. taurus	M. bovis	24-locus MIRU-VNTR, Spoligotyping	Culture	N/A	2017	Egbe
Bias in detection of Mycobacterium tuberculosis polyclonal infection: Use clinical samples or cultures?	Iran	38	21 (55.3 %)	H. sapiens	M. tuberculosis	24-locus MIRU-VNTR	Culture	N/A	2017	Farmanfarmaei
Tuberculosis in Swiss captive Asian elephants: microevolution of Mycobacterium tuberculosis characterized by multilocus variable-number tandem-repeat analysis and whole-genome sequencing	Switzerland	3	1 (33.3 %)	E. maximus	M. tuberculosis	26-locus MIRU-VNTR, *Spoligotyping, *WGS Analysis	Culture	N/A	2017	Ghielmetti
Evaluation of the impact of polyclonal infection and heteroresistance on treatment of tuberculosis patients	Iran	66 (98 clinical samples, 288 colonies)	35 (53.03 %)	H. sapiens	M. tuberculosis	24-locus MIRU-VNTR	Specimen	N/A	2017	Kamakoli
Genetic diversity of multidrug-resistant Mycobacterium tuberculosis strains isolated from tuberculosis patients in Iran using MIRU-VNTR technique	Iran	88 (88)	1 (1.13 %)	H. sapiens	M. tuberculosis	12-locus MIRU-VNTR	Culture	N/A	2017	Khosravi
Tuberculosis cases caused by heterogeneous infection in Eastern Europe and their influence on outcomes	Lithuania, Latvia, Russia	220 (512)	13 (5.91 %)	H. sapiens	M. tuberculosis	24-locus MIRU-VNTR	Culture	13 Positive	2017	Kontsevaya
Polyclonal Pulmonary Tuberculosis Infections and Risk for Multidrug Resistance, Lima, Peru	Peru	3098	161 (5.2 %)	H. sapiens	M. tuberculosis	24-MIRU-VNTR	Culture	108 (3.5%) Positive	2017	Nathavitharana
Whole-genome analysis of mycobacteria from birds at the San Diego Zoo	USA	113 (132), 49 birds with M. avium species, 48 birds with M. genavense species	12 total (10.6 %), 2 M. avium (4.1 %), 10 M. genavense (20.8 %)	Multiple Unknown Bird Species	M. avium subsp. avium and M. genavense	WGS Analysis	Culture	N/A	2017	Pfeiffer
Pros and cons of direct genotyping on tuberculosis clinical samples	Iran	32	25 (79.1 %)	H. sapiens	M. tuberculosis	24-locus MIRU-VNTR	Culture	N/A	2017	Sadegh
Use of whole-genome sequencing to distinguish relapse from reinfection in a completed tuberculosis clinical trial	South Africa, Zambia, Botswana and Zimbabwe	(36 paired isolates)	1 (2.8 %)	H. sapiens	M. tuberculosis	WGS Analysis, *24-locus MIRU-VNTR, *in-silico Spoligotyping	Culture	N/A	2017	Witney
Mixed Mycobacterium tuberculosis-Strain Infections Are Associated With Poor Treatment Outcomes Among Patients With Newly Diagnosed Tuberculosis, Independent of Pretreatment Heteroresistance	Botswana	260	21 (8.1 %)	H. sapiens	M. tuberculosis	24-locus MIRU-VNTR	Culture	N/A	2018	Shin
Challenge in direct Spoligotyping of Mycobacterium tuberculosis: a problematic issue in the region with high prevalence of polyclonal infections	Iran	14	8 (57.1 %)	H. sapiens	M. tuberculosis	Spoligotyping	Culture	N/A	2018	Kamakoli
Drug-Susceptible and Multidrug-Resistant Mycobacterium tuberculosis in a Single Patient	USA	1	1 (100 %)	H. sapiens	M. tuberculosis	Spoligotyping, WGS Analysis	Culture	1 (1) Positive	2019	Baffoe-Bonnie
Usefulness of 3’- 5’ IS6110-RFLP genotyping and spoligotyping of Mycobacterium tuberculosis isolated in a tertiary hospital: a retrospective study detecting unsuspected epidemiological events	Brazil	106	3 (2.8 %)	H. sapiens	M. tuberculosis	IS6110-RFLP	Culture	N/A	2019	De Almeida
Whole genome sequencing provides additional insights into recurrent tuberculosis classified as endogenous reactivation by IS6110 DNA fingerprinting	South Africa	25	2 (8.0 %)	H. sapiens	M. tuberculosis	WGS Analysis	Culture	1 Positive, 11 Negative, 13 Unknown	2019	Dippenaar
Comparison of MIRU-VNTR genotyping between old and fresh clinical samples in tuberculosis	Iran	14 old samples, 9 new samples	0 (0.00 %), 4 (44.44 %)	H. sapiens	M. tuberculosis	24-locus MIRU-VNTR	Specimen and Culture	N/A	2019	Kamakoli
Early detection of emergent extensively drug-resistant tuberculosis by flow cytometry-based phenotyping and whole-genome sequencing	South Africa	20	1/20 (5.00 %)	H. sapiens	M. tuberculosis	*φ2GFP10 phage Flow Cytometry, WGS Analysis	Culture	N/A	2019	O’Donnell
Genome sequencing of Mycobacterium pinnipedii strains: Genetic characterization and evidence of superinfection in a South American sea lion (Otaria flavescens)	Peru	1	1 (100 %)	O. flavescens	M. pinnipedii	Spoligotyping, 24-locus MIRU-VNTR, WGS Analysis	Culture	N/A	2019	Silva-Pereira
Diversity of Mycobacterium tuberculosis in the Middle Fly District of Western Province, Papua New Guinea: microbead-based spoligotyping using DNA from Ziehl-Neelsen-stained microscopy preparations	Papua New Guinea	162, 80 typed with Spoligotyping	20/80 (25.0 %)	H. sapiens	M. tuberculosis	Spoligotyping	Specimen	N/A	2019	Guernier-Cambert
Retrospective evaluation of natural course in mild cases of Mycobacterium avium complex pulmonary disease	Japan	65 (50 Observation, 15 Treatment)	9 (13.8 %), [4 Observation (8.0 %), 5 Treatment (33.3 %)]	H. sapiens	*M. avium Complex	16-locus MATR-VNTR (M.avium), 5-locus HNTR (VNTR) (M. avium), *16-locus VNTR (M. intracellulare)	Culture	N/A	2019	Kimizuka
Screening of inmates transferred to Spain reveals a Peruvian prison as a reservoir of persistent Mycobacterium tuberculosis MDR strains and mixed infections	Spain	6	1 (16.7 %)	H. sapiens	M. tuberculosis	24-locus MIRU-VNTR	Culture	N/A	2020	Abascal
QuantTB - a method to classify mixed Mycobacterium tuberculosis infections within whole genome sequencing data	Malaysia, South Africa, Thailand	50	4 (8.0 %)	H. sapiens	M. tuberculosis	QuanTB WGS Analysis	Culture	Negative	2020	Anyansi
Possible Transmission Mechanisms of Mixed Mycobacterium tuberculosis Infection in High HIV Prevalence Country, Botswana	Botswana	2051	34 (1.4 %)	H. sapiens	M. tuberculosis	24-locus MIRU-VNTR	Culture	(18) Positive, (14) Negative, (2) Unknown	2020	Baik
Prediction of the hidden genotype of mixed infection strains in Iranian tuberculosis patients	Iran	45	25 (55.6 %)	H. sapiens	M. tuberculosis	24-locus MIRU-VNTR	Culture	Negative	2020	Kamakoli
Application of MIRU–VNTR on smear slides: a shortcut for detection of polyclonal infections in tuberculosis patients	Iran	14 (14 Smear Slides, 14 Clinical Specimens, 14 Cultures)	6 Smear Slides (42.86 %), 8 Clinical Specimens (57.14 %), 1 Culture (7.14 %)	H. sapiens	M. tuberculosis	24-locus MIRU-VNTR	Specimen and Culture	N/A	2020	Kamakoli
Dynamics of within-host Mycobacterium tuberculosis diversity and heteroresistance during treatment	South Africa	352	21 (6.00 %)	H. sapiens	M. tuberculosis	WGS Analysis	Culture	N/A	2020	Nimmo
Tracing cross species transmission of Mycobacterium bovis at the wildlife/livestock interface in South Africa	South Africa	(51) B. taurus, (41) S. caffer, (4) P. leo, (2) Papio spp., (1) P. africanus	1 B. taurus MGI (UNK %)	S. caffer, B. taurus, P. leo, Papio spp, P. africanus	M. bovis	13-locus MIRU-VNTR	Culture	N/A	2020	Sichewo
A retrospective genomic analysis of drug-resistant strains of M. tuberculosis in a high-burden setting, with an emphasis on comparative diagnostics and reactivation and reinfection status	Moldova	278	4 (1.4 %)	H. sapiens	M. tuberculosis	WGS Analysis	Culture	N/A	2020	Wollenberg
	a Study locations were based on the origin of the samples
	β Discrimination of MAC or M. avium subspecies not performed, possibility of mixed species infection exists
	γ Methods marked with an "*" were unable to identify MSIs
	Colour Key
	Year	Pre-2000	2000-2009	2010-2019	2020
	Location	Africa	Asia	Europe	North America	South America	Oceania	Multiple
	Host Species	Human	Animal	Both
	Bacterial Species	MTBC	NTM
